# Supplementary material for: Leucothoe vaderotti, a new Atlantic Leucothoe (Crustacea, Amphipoda) belonging to the “spinicarpa-clade” (Crustacea, Amphipoda)
Source: Zookeys. 2018 Jan 23;(731):135–44. doi: 10.3897/zookeys.731.19813 (PMC5799779; doi:10.3897/zookeys.731.19813)
Supplement: XML Treatment for Leucothoe vaderotti [file zookeys.731.19813-treatment1.xml]

<!DOCTYPE tp:taxon-treatment
  PUBLIC "-//TaxonX//DTD Taxonomic Treatment Publishing DTD v0 20100105//EN" "tax-treatment-NSO.dtd">
<tp:taxon-treatment xmlns:tp="http://www.plazi.org/taxpub"><tp:treatment-meta><kwd-group><label>Taxon classification</label><kwd><named-content xmlns:xlink="http://www.w3.org/1999/xlink" content-type="kingdom">Animalia</named-content></kwd><kwd><named-content xmlns:xlink="http://www.w3.org/1999/xlink" content-type="order">Ericales</named-content></kwd><kwd><named-content xmlns:xlink="http://www.w3.org/1999/xlink" content-type="family">Ericaceae</named-content></kwd></kwd-group><mixed-citation publication-type="journal"><person-group><name><surname>Krapp-Schickel</surname><given-names>Traudl</given-names></name></person-group><article-title>
          <italic><tp:taxon-name><tp:taxon-name-part taxon-name-part-type="genus" reg="Leucothoe">Leucothoe</tp:taxon-name-part> <tp:taxon-name-part taxon-name-part-type="species" reg="vaderotti">vaderotti</tp:taxon-name-part></tp:taxon-name></italic>, a new Atlantic <italic><tp:taxon-name><tp:taxon-name-part taxon-name-part-type="genus" reg="Leucothoe">Leucothoe</tp:taxon-name-part></tp:taxon-name></italic> (<tp:taxon-name><tp:taxon-name-part taxon-name-part-type="subphylum">Crustacea</tp:taxon-name-part></tp:taxon-name>, <tp:taxon-name><tp:taxon-name-part taxon-name-part-type="order">Amphipoda</tp:taxon-name-part></tp:taxon-name>) belonging to the “<italic><tp:taxon-name><tp:taxon-name-part taxon-name-part-type="genus" reg="Leucothoe"/><tp:taxon-name-part taxon-name-part-type="species" reg="spinicarpa">spinicarpa</tp:taxon-name-part></tp:taxon-name></italic>-clade” (<tp:taxon-name><tp:taxon-name-part taxon-name-part-type="subphylum">Crustacea</tp:taxon-name-part></tp:taxon-name>, <tp:taxon-name><tp:taxon-name-part taxon-name-part-type="order">Amphipoda</tp:taxon-name-part></tp:taxon-name>)</article-title><source>Zookeys</source><day>23</day><month>1</month><year>2018</year><volume>2018</volume><issue>731</issue><fpage>135</fpage><lpage>144</lpage><pub-id pub-id-type="doi">10.3897/zookeys.731.19813</pub-id></mixed-citation></tp:treatment-meta><tp:nomenclature><tp:taxon-name>
              <tp:taxon-name-part taxon-name-part-type="genus" reg="Leucothoe">Leucothoe</tp:taxon-name-part>
              <tp:taxon-name-part taxon-name-part-type="species" reg="vaderotti">vaderotti</tp:taxon-name-part>
              <object-id xmlns:xlink="http://www.w3.org/1999/xlink" content-type="zoobank" xlink:type="simple">http://zoobank.org/BB292914-F4F1-451F-829A-4010FBCF5C31</object-id>
            </tp:taxon-name><tp:taxon-status xmlns:xlink="http://www.w3.org/1999/xlink" xlink:type="simple">sp. n.</tp:taxon-status><xref ref-type="fig" rid="F1">Figs 1</xref><xref ref-type="fig" rid="F2">, 2</xref><tp:nomenclature-citation-list><tp:nomenclature-citation><tp:taxon-name>
                  <tp:taxon-name-part taxon-name-part-type="genus" reg="Leucothoe">Leucothoe</tp:taxon-name-part> <tp:taxon-name-part taxon-name-part-type="uncertainty-rank">aff.</tp:taxon-name-part> <tp:taxon-name-part taxon-name-part-type="species" reg="spinicarpa">spinicarpa</tp:taxon-name-part></tp:taxon-name><comment>Krapp-Schickel &amp; Vader, 2012, 386–388, fig. 3, 4</comment></tp:nomenclature-citation></tp:nomenclature-citation-list></tp:nomenclature><tp:treatment-sec sec-type="material" id="SECID0EDKAC"><title>Material.</title><p>
              <italic>Holotype</italic> DZMB–HH 56285 (ZMH K–46787): 1 <abbrev xmlns:xlink="http://www.w3.org/1999/xlink" xlink:title="adult" id="ABBRID0ELKAC" xlink:type="simple">ad</abbrev>. 5.5 mm, 61°59.83'–61°59.26 N, 000°30.40'–000°32.32'E, Poseidon IceAGE 2, POS 456, 24.7.2013, Norwegian Channel, North Sea, St. 867, 302.5–290 m depth, EBS Supra, 300 μm. In alcohol.</p><fig id="F1" position="float" orientation="portrait"><label>Figure 1.</label><caption><p>
                  <italic><tp:taxon-name><tp:taxon-name-part taxon-name-part-type="genus" reg="Leucothoe">Leucothoe</tp:taxon-name-part> <tp:taxon-name-part taxon-name-part-type="species" reg="vaderotti">vaderotti</tp:taxon-name-part></tp:taxon-name></italic> sp. n. <bold><abbrev xmlns:xlink="http://www.w3.org/1999/xlink" xlink:title="antenna 1" id="ABBRID0EDLAC" xlink:type="simple">A 1</abbrev>, <abbrev xmlns:xlink="http://www.w3.org/1999/xlink" xlink:title="antenna 2" id="ABBRID0EHLAC" xlink:type="simple">A 2</abbrev></bold> antennae <bold><abbrev xmlns:xlink="http://www.w3.org/1999/xlink" xlink:title="maxilla 1" id="ABBRID0EMLAC" xlink:type="simple">Mx 1</abbrev>, <abbrev xmlns:xlink="http://www.w3.org/1999/xlink" xlink:title="maxilla 2" id="ABBRID0EQLAC" xlink:type="simple">Mx 2</abbrev></bold> maxillae <bold><abbrev xmlns:xlink="http://www.w3.org/1999/xlink" xlink:title="gnathopod 1" id="ABBRID0EVLAC" xlink:type="simple">Gn 1</abbrev>, <abbrev xmlns:xlink="http://www.w3.org/1999/xlink" xlink:title="gnathopod 1" id="ABBRID0EZLAC" xlink:type="simple">Gn 2</abbrev></bold> gnathopods <bold><abbrev xmlns:xlink="http://www.w3.org/1999/xlink" xlink:title="gnathopod 1" id="ABBRID0E5LAC" xlink:type="simple">Gn 1</abbrev>', <abbrev xmlns:xlink="http://www.w3.org/1999/xlink" xlink:title="gnathopod 1" id="ABBRID0ECMAC" xlink:type="simple">Gn 2</abbrev></bold>' gnathopods enlarged.</p></caption><graphic xmlns:xlink="http://www.w3.org/1999/xlink" xlink:href="zookeys-731-135-g001.jpg" position="float" orientation="portrait" xlink:type="simple" id="oo_180381.jpg"/></fig></tp:treatment-sec><tp:treatment-sec sec-type="material" id="SECID0ELMAC"><title>Additional material.</title><p>All in alcohol; one slide DZMB-HH52415.</p><p>DZMB–HH 52177 (ZMH K–46788): juv. 2 mm; 61°53.79'N–61°53.53'N, 010°13.77'W–010°12.65'W, Poseidon IceAGE 2, POS 456, 29.7.2013, FI Ridge, St. 878–1, 781.4–775.8 m depth, EBS Supra, 300 μm.</p><p>DZMB–HH 52021(ZMH K–46789): 1 es. 4 mm; 60°24.33'N–60°23.70'N, 006°36.91'–006°38.60'W, Poseidon IceAGE 2, POS 456, 29.7.2013, Farøer Channel South-East, St. 876–5, 554.3–674.8 m depth, shell fragments, EBS, 500 μm.</p><p>DZMB–HH 52593 (ZMHK–46790): 8 es. 3–4 mm; 61°53.79'N–61°53.53'N, 010°13.77'W–010°12.65'W, Poseidon IceAGE 2, POS 456, 29.7.2013, FI Ridge, St. 878–1, 781.4–775.8 m depth.</p><p>DZMB–HH 52617(ZMH K–46791): 1 juv. 2.5 mm; 63°42.53'N–63°42.78'N, 026°23.05'–026°22.53'W, Meteor IceAGE, ME 85–3, 9.9. 2011, South Iceland, Irminger Basin, slope, St. 1086–1, 698.1– 678.5 m depth, 730 trawling distance, EBS Supra, 300 μm.</p><p>DZMB–HH 52667 (ZMH K–46792): 1 juv. incompl., 2 mm: 61°38.50'N–61°39.24'N, 031°21.37'–031°20,95'W, Meteor IceAGE, ME 85–3, 7.9.2011, South Iceland, Irminger Basin, Deep Sea, St. 1057–1, 2504.7–2531.8 m depth, 1983 trawling distance, EBS Supra, 300 μm.</p><p>DZMB–HH 52694 (ZMH K–46793): 3 juv. 2–3 mm; 60°24.33'N–60°23.70'N, 006°36.91'–006°38.60'W, Poseidon IceAGE 2, POS 456, 29.7.2013, Farøer Channel South-East, St. 876–5, 554.3–674.8 m depth, shell fragments, EBS, 500 μm.</p><p>DZMB–HH 52415 (ZMH K–46794): 2 es. 2-3 mm; 63°42.10'N–63°42.37'N, 026°23.64'–026°23.46'W, Meteor IceAGE, ME 85–3, 9.9.2011, South Iceland, Irminger Basin, slope, St. 1082–1, 724.4–704.9 m depth, 782 trawling distance, EBS Supra, 300 μm. Slide in Faure’s medium, used for illustration.</p></tp:treatment-sec><tp:treatment-sec sec-type="diagnosis" id="SECID0EXMAC"><title>Diagnosis.</title><p>Eyes oval, dark in ethanol. Mandibular palp long and narrow, <abbrev xmlns:xlink="http://www.w3.org/1999/xlink" xlink:title="article" id="ABBRID0E4MAC" xlink:type="simple">art</abbrev> 3 more than half the length of <abbrev xmlns:xlink="http://www.w3.org/1999/xlink" xlink:title="article" id="ABBRID0EBNAC" xlink:type="simple">art</abbrev> 2. <abbrev xmlns:xlink="http://www.w3.org/1999/xlink" xlink:title="coxal plate" id="ABBRID0EFNAC" xlink:type="simple">Cx</abbrev> 1 inferior margin smooth, nearly as long as wide. <abbrev xmlns:xlink="http://www.w3.org/1999/xlink" xlink:title="gnathopod 1" id="ABBRID0EJNAC" xlink:type="simple">Gn 1</abbrev> carpus distal part approximately six times longer than wide, dactylus reaching approximately 1/3 of propodus length. <abbrev xmlns:xlink="http://www.w3.org/1999/xlink" xlink:title="peraeopod 3" id="ABBRID0ENNAC" xlink:type="simple">P 3</abbrev>, <abbrev xmlns:xlink="http://www.w3.org/1999/xlink" xlink:title="peraeopod 4" id="ABBRID0ERNAC" xlink:type="simple">P 4</abbrev> with narrow basis, <abbrev xmlns:xlink="http://www.w3.org/1999/xlink" xlink:title="peraeopod 5" id="ABBRID0EVNAC" xlink:type="simple">P 5</abbrev> – <abbrev xmlns:xlink="http://www.w3.org/1999/xlink" xlink:title="peraeopod 7" id="ABBRID0EZNAC" xlink:type="simple">P 7</abbrev> basis oval and broadened, with regularly rounded and finely serrated hind margin. <abbrev xmlns:xlink="http://www.w3.org/1999/xlink" xlink:title="epimeral plate" id="ABBRID0E4NAC" xlink:type="simple">Ep</abbrev> 2 posterodistally with upturned tip, <abbrev xmlns:xlink="http://www.w3.org/1999/xlink" xlink:title="epimeral plate" id="ABBRID0EBOAC" xlink:type="simple">Ep</abbrev> 3 distoposterior corner with blunt, rounded angle.</p></tp:treatment-sec><tp:treatment-sec sec-type="description" id="SECID0EFOAC"><title>Description.</title><p>Length 4–6 mm.</p><p>
              <italic>Head.</italic> Anterior margin rounded, anterodistal margin rectangular with rounded corner. Mid-cephalic keel with acute projection. Rostrum small.</p><p>Eyes oval. Antennae short, nearly 1/3 of body length, <abbrev xmlns:xlink="http://www.w3.org/1999/xlink" xlink:title="antenna 1" id="ABBRID0EQOAC" xlink:type="simple">A 1</abbrev> peduncle <abbrev xmlns:xlink="http://www.w3.org/1999/xlink" xlink:title="article" id="ABBRID0EUOAC" xlink:type="simple">art</abbrev> 1 inferodistally with acute tooth, flagellum up to 11 arts, accessory flagellum not seen. <abbrev xmlns:xlink="http://www.w3.org/1999/xlink" xlink:title="antenna 2" id="ABBRID0EYOAC" xlink:type="simple">A 2</abbrev> subequal in length to <abbrev xmlns:xlink="http://www.w3.org/1999/xlink" xlink:title="antenna 1" id="ABBRID0E3OAC" xlink:type="simple">A 1</abbrev>, peduncle <abbrev xmlns:xlink="http://www.w3.org/1999/xlink" xlink:title="article" id="ABBRID0EAPAC" xlink:type="simple">art</abbrev> 4 &gt; <abbrev xmlns:xlink="http://www.w3.org/1999/xlink" xlink:title="article" id="ABBRID0EEPAC" xlink:type="simple">art</abbrev> 5, flagellum around 6 arts.</p><p>
              <italic>Mouthparts.</italic> Mandible lacking molars, palp 3-articulate, with long lateral and single distal setae. Art 3 with distal seta, incisors strongly dentate. Other mouthparts like in <italic><tp:taxon-name><tp:taxon-name-part taxon-name-part-type="genus" reg="Leucothoe">L.</tp:taxon-name-part> <tp:taxon-name-part taxon-name-part-type="species" reg="spinicarpa">spinicarpa</tp:taxon-name-part></tp:taxon-name></italic>.</p><p>
              <italic>Peraeon.</italic> <abbrev xmlns:xlink="http://www.w3.org/1999/xlink" xlink:title="coxal plate" id="ABBRID0E2PAC" xlink:type="simple">Cx</abbrev> 1– <abbrev xmlns:xlink="http://www.w3.org/1999/xlink" xlink:title="coxal plate" id="ABBRID0EAAAE" xlink:type="simple">Cx</abbrev> 4 relative width 1: 1.2:0.8:1.</p><p>Coxa 1 smooth, length and width subequal; anterodistal margin produced, distal margin regularly rounded, facial setae absent.</p><p>
              <abbrev xmlns:xlink="http://www.w3.org/1999/xlink" xlink:title="gnathopod 1" id="ABBRID0EHAAE" xlink:type="simple">Gn 1</abbrev> basis not inflated, carpus distal part narrow, length to width ratio approximately 6:1; propodus straight, palm with fine short spines; dactylus curved, reaching nearly 1/3 of propodus length.</p><p>
              <abbrev xmlns:xlink="http://www.w3.org/1999/xlink" xlink:title="coxal plate" id="ABBRID0ENAAE" xlink:type="simple">Cx</abbrev> 2 nearly as long as wide, subquadrangular, much wider than <abbrev xmlns:xlink="http://www.w3.org/1999/xlink" xlink:title="coxal plate" id="ABBRID0ERAAE" xlink:type="simple">Cx</abbrev> 3, smooth; facial setae absent.</p><p>
              <abbrev xmlns:xlink="http://www.w3.org/1999/xlink" xlink:title="gnathopod 1" id="ABBRID0EXAAE" xlink:type="simple">Gn 2</abbrev> basis slightly inflated, on anterior margin some setae of different length; carpus reaching approx. half propodus, distally truncate, setose; propodus distally with short, sharp prolongation, palm convex, regularly rounded, with weak mediofacial setal row, with a few submarginal setae; dactylus curved, smooth, reaching more than 2/3 of propodus length.</p><p>
              <abbrev xmlns:xlink="http://www.w3.org/1999/xlink" xlink:title="coxal plate" id="ABBRID0E4AAE" xlink:type="simple">Cx</abbrev> 3 length greater than its width, smooth, subrectangular with straight margins and rounded corners.</p><p>
              <abbrev xmlns:xlink="http://www.w3.org/1999/xlink" xlink:title="coxal plate" id="ABBRID0EDBAE" xlink:type="simple">Cx</abbrev> 4 wider than <abbrev xmlns:xlink="http://www.w3.org/1999/xlink" xlink:title="coxal plate" id="ABBRID0EHBAE" xlink:type="simple">Cx</abbrev> 3, posterior margin shorter than anterior one, somewhat excavate.</p><p>
              <abbrev xmlns:xlink="http://www.w3.org/1999/xlink" xlink:title="peraeopod 3" id="ABBRID0ENBAE" xlink:type="simple">P 3</abbrev>, 4 basis narrow, approx. the width of merus; dactylus reaching or surpassing half the length of propodus.</p><p>
              <abbrev xmlns:xlink="http://www.w3.org/1999/xlink" xlink:title="peraeopod 5" id="ABBRID0ETBAE" xlink:type="simple">P 5</abbrev> – 7 similar, basis oval, both margins with fine serration.</p><p>
              <italic>Pleon.</italic> <abbrev xmlns:xlink="http://www.w3.org/1999/xlink" xlink:title="epimeral plate" id="ABBRID0E2BAE" xlink:type="simple">Ep</abbrev> 1 posteroventral corner rounded. <abbrev xmlns:xlink="http://www.w3.org/1999/xlink" xlink:title="epimeral plate" id="ABBRID0E6BAE" xlink:type="simple">Ep</abbrev> 2 posterodistal corner acutely produced, <abbrev xmlns:xlink="http://www.w3.org/1999/xlink" xlink:title="epimeral plate" id="ABBRID0EDCAE" xlink:type="simple">Ep</abbrev> 3 posteroventral corner bluntly rounded.</p><p>
              <abbrev xmlns:xlink="http://www.w3.org/1999/xlink" xlink:title="uropod 1" id="ABBRID0EJCAE" xlink:type="simple">U 1</abbrev> – <abbrev xmlns:xlink="http://www.w3.org/1999/xlink" xlink:title="uropod 3" id="ABBRID0ENCAE" xlink:type="simple">U 3</abbrev> similar, length regularly diminishing and <abbrev xmlns:xlink="http://www.w3.org/1999/xlink" xlink:title="uropod 2" id="ABBRID0ERCAE" xlink:type="simple">U 2</abbrev> not considerably shorter (like in <italic><tp:taxon-name><tp:taxon-name-part taxon-name-part-type="genus" reg="Leucothoe">L.</tp:taxon-name-part> <tp:taxon-name-part taxon-name-part-type="species" reg="spinicarpa">spinicarpa</tp:taxon-name-part></tp:taxon-name></italic>).</p><fig id="F2" position="float" orientation="portrait"><label>Figure 2.</label><caption><p>
                  <italic><tp:taxon-name><tp:taxon-name-part taxon-name-part-type="genus" reg="Leucothoe">Leucothoe</tp:taxon-name-part> <tp:taxon-name-part taxon-name-part-type="species" reg="vaderotti">vaderotti</tp:taxon-name-part></tp:taxon-name></italic> sp. n. <bold><abbrev xmlns:xlink="http://www.w3.org/1999/xlink" xlink:title="maxilliped" id="ABBRID0EUDAE" xlink:type="simple">Mxp</abbrev></bold> maxilliped <bold><abbrev xmlns:xlink="http://www.w3.org/1999/xlink" xlink:title="peraeopod 3" id="ABBRID0EZDAE" xlink:type="simple">P 3</abbrev>, <abbrev xmlns:xlink="http://www.w3.org/1999/xlink" xlink:title="peraeopod 4" id="ABBRID0E4DAE" xlink:type="simple">P 4</abbrev>, <abbrev xmlns:xlink="http://www.w3.org/1999/xlink" xlink:title="peraeopod 5" id="ABBRID0EBEAE" xlink:type="simple">P 5</abbrev>, <abbrev xmlns:xlink="http://www.w3.org/1999/xlink" xlink:title="peraeopod 7" id="ABBRID0EFEAE" xlink:type="simple">P 7</abbrev></bold> peraeopods <bold><abbrev xmlns:xlink="http://www.w3.org/1999/xlink" xlink:title="epimeral plate" id="ABBRID0EKEAE" xlink:type="simple">Ep</abbrev> 2, <abbrev xmlns:xlink="http://www.w3.org/1999/xlink" xlink:title="epimeral plate" id="ABBRID0EOEAE" xlink:type="simple">Ep</abbrev> 3</bold> epimeral plates <bold>Us</bold> urosome with epimeral plates, uropods and telson <bold>Us 1, Us 2</bold> other urosomites <bold><abbrev xmlns:xlink="http://www.w3.org/1999/xlink" xlink:title="uropod 1" id="ABBRID0EYEAE" xlink:type="simple">U 1</abbrev>, <abbrev xmlns:xlink="http://www.w3.org/1999/xlink" xlink:title="uropod 2" id="ABBRID0E3EAE" xlink:type="simple">U 2</abbrev>, <abbrev xmlns:xlink="http://www.w3.org/1999/xlink" xlink:title="uropod 3" id="ABBRID0EAFAE" xlink:type="simple">U 3</abbrev></bold> uropods <bold>T</bold> telson.</p></caption><graphic xmlns:xlink="http://www.w3.org/1999/xlink" xlink:href="zookeys-731-135-g002.jpg" position="float" orientation="portrait" xlink:type="simple" id="oo_180382.jpg"/></fig></tp:treatment-sec><tp:treatment-sec sec-type="etymology" id="SECID0ELFAE"><title>Etymology.</title><p>Wim Vader completed eight decades in February 2017. He was born Dutch but having lived for much more than half of his life in Norway, he will easily guess that I used the Norwegian word <italic>åtti</italic> = eighty for dedicating this Atlantic species to him. Fifty years ago we began our long-lasting and harmonious collaboration, a “golden jubilee”- thank you, Wim!</p></tp:treatment-sec><tp:treatment-sec sec-type="distribution" id="SECID0ETFAE"><title>Geographical distribution.</title><p>South Iceland- Farøer Channel and Ridge; depth 554–2531 m.</p></tp:treatment-sec><tp:treatment-sec sec-type="remarks" id="SECID0EYFAE"><title>Remarks.</title><p>Together with five specimens collected 1983 between Greenland and Iceland (see <xref ref-type="bibr" rid="B16">Krapp-Schickel and Vader 2012</xref>) the present material of the proposed new species consists of 23 animals belonging undoubtedly to the genus <italic><tp:taxon-name><tp:taxon-name-part taxon-name-part-type="genus" reg="Leucothoe">Leucothoe</tp:taxon-name-part></tp:taxon-name></italic>. All specimens are between 2 and 5 mm, rarely up to 6 mm long. There are four specimens larger than 10 mm with all characters fitting <italic><tp:taxon-name><tp:taxon-name-part taxon-name-part-type="genus" reg="Leucothoe">Leucothoe</tp:taxon-name-part> <tp:taxon-name-part taxon-name-part-type="species" reg="spinicarpa">spinicarpa</tp:taxon-name-part></tp:taxon-name></italic>, sampled in similar depths as those of the animals 2–5 mm in size. The larger specimens show some differences which are not very conspicuous. It is most probable that they belong to two different species, and it seems also quite reasonable to presume that within the period of early June to end of September these 23 specimens are not all juveniles; however, no ovigerous females were found.</p><p>Differences of the small animals compared with <italic><tp:taxon-name><tp:taxon-name-part taxon-name-part-type="genus" reg="Leucothoe">Leucothoe</tp:taxon-name-part> <tp:taxon-name-part taxon-name-part-type="species" reg="spinicarpa">spinicarpa</tp:taxon-name-part></tp:taxon-name></italic> are:</p><p>• <abbrev xmlns:xlink="http://www.w3.org/1999/xlink" xlink:title="epimeral plate" id="ABBRID0EDHAE" xlink:type="simple">Ep</abbrev> 3 totally blunt (see here fig. 2 and <xref ref-type="bibr" rid="B16">Krapp-Schickel and Vader 2012</xref>: 390 fig. 4 Ep3) vs. not rounded, but with small but clear posterodistal corner in <italic><tp:taxon-name><tp:taxon-name-part taxon-name-part-type="genus" reg="Leucothoe">L.</tp:taxon-name-part> <tp:taxon-name-part taxon-name-part-type="species" reg="spinicarpa">spinicarpa</tp:taxon-name-part></tp:taxon-name></italic> (<xref ref-type="bibr" rid="B12">Crowe 2006</xref>: 61 fig. 1a, 63 fig. 3e; <xref ref-type="bibr" rid="B22">Sars 1885</xref> pl. 101)</p><p>• <abbrev xmlns:xlink="http://www.w3.org/1999/xlink" xlink:title="uropod 2" id="ABBRID0EAIAE" xlink:type="simple">U 2</abbrev> in adults reaching length of U1 (see fig. 2) vs. clearly much shorter than U1 and U3 in <italic><tp:taxon-name><tp:taxon-name-part taxon-name-part-type="genus" reg="Leucothoe">L.</tp:taxon-name-part> <tp:taxon-name-part taxon-name-part-type="species" reg="spinicarpa">spinicarpa</tp:taxon-name-part></tp:taxon-name></italic> (<xref ref-type="bibr" rid="B12">Crowe 2006</xref> fig. 1 and fig. 4)</p><p>• <abbrev xmlns:xlink="http://www.w3.org/1999/xlink" xlink:title="gnathopod 1" id="ABBRID0EVIAE" xlink:type="simple">Gn 1</abbrev>, 2 basis anterior margin with few irregular longer or shorter setae (see here fig. 1, <xref ref-type="bibr" rid="B16">Krapp-Schickel and Vader 2012</xref>: 389 fig. 3) vs. dense setation in <italic><tp:taxon-name><tp:taxon-name-part taxon-name-part-type="genus" reg="Leucothoe">L.</tp:taxon-name-part> <tp:taxon-name-part taxon-name-part-type="species" reg="spinicarpa">spinicarpa</tp:taxon-name-part></tp:taxon-name></italic> (<xref ref-type="bibr" rid="B12">Crowe 2006</xref> fig. 61 fig. 1 b–e; Sars 1895 pl. 100)</p><p>• <abbrev xmlns:xlink="http://www.w3.org/1999/xlink" xlink:title="gnathopod 1" id="ABBRID0EOJAE" xlink:type="simple">Gn 1</abbrev> dactylus less than half the length of propodus (see above fig. 1; <xref ref-type="bibr" rid="B16">Krapp-Schickel and Vader 2012</xref>: 389 fig. 3) vs. more than half the length of propodus in <italic><tp:taxon-name><tp:taxon-name-part taxon-name-part-type="genus" reg="Leucothoe">L.</tp:taxon-name-part> <tp:taxon-name-part taxon-name-part-type="species" reg="spinicarpa">spinicarpa</tp:taxon-name-part></tp:taxon-name></italic> (<xref ref-type="bibr" rid="B12">Crowe 2006</xref> fig. 61 fig 1c; <xref ref-type="bibr" rid="B22">Sars 1885</xref> pl. 100)</p><p>• sizes of 23 specimens collected between 1 June–30 September are all between 2–4 mm, with only a few reaching 6 mm; vs. size range between 10–19 mm of <italic><tp:taxon-name><tp:taxon-name-part taxon-name-part-type="genus" reg="Leucothoe">L.</tp:taxon-name-part> <tp:taxon-name-part taxon-name-part-type="species" reg="spinicarpa">spinicarpa</tp:taxon-name-part></tp:taxon-name></italic> (<xref ref-type="bibr" rid="B12">Crowe 2006</xref>, Sars 1895, <xref ref-type="bibr" rid="B15">Krapp-Schickel and Menioui 2005</xref>).</p><p>These differences are significant enough to distinguish these small specimens as a new species.</p></tp:treatment-sec><tp:treatment-sec sec-type="material" id="SECID0EALAE"><title>Other material examined.</title><p>Two other <italic><tp:taxon-name><tp:taxon-name-part taxon-name-part-type="genus" reg="Leucothoe">Leucothoe</tp:taxon-name-part></tp:taxon-name></italic> species were sampled, <italic><tp:taxon-name><tp:taxon-name-part taxon-name-part-type="genus" reg="Leucothoe">L.</tp:taxon-name-part> <tp:taxon-name-part taxon-name-part-type="species" reg="spinicarpa">spinicarpa</tp:taxon-name-part></tp:taxon-name></italic> and <italic><tp:taxon-name><tp:taxon-name-part taxon-name-part-type="genus" reg="Leucothoe">L.</tp:taxon-name-part> <tp:taxon-name-part taxon-name-part-type="species" reg="lilljeborgi">lilljeborgi</tp:taxon-name-part></tp:taxon-name></italic>, the latter clearly in lower depths than the new species.</p><p>DZMB–HH 56264 (ZMH K–46795): 1 spec. 2.5 mm <italic><tp:taxon-name><tp:taxon-name-part taxon-name-part-type="genus" reg="Leucothoe">Leucothoe</tp:taxon-name-part> <tp:taxon-name-part taxon-name-part-type="species" reg="lilljeborgi">lilljeborgi</tp:taxon-name-part></tp:taxon-name></italic> 61°25.63'–61°25.05'N, 001°21,07'–001°21.66'E, Poseidon IceAGE 2, POS 456, 24.07.2013, Norwegian Channel, North Sea, St. 866, 169.1–168.8 m depth, EBS Epi, 500 μm.</p><p>DZMB–HH 56326 (ZMH K–46796): 2 spec. 2–2.5 mm <italic><tp:taxon-name><tp:taxon-name-part taxon-name-part-type="genus" reg="Leucothoe">L.</tp:taxon-name-part> <tp:taxon-name-part taxon-name-part-type="species" reg="lilljeborgi">lilljeborgi</tp:taxon-name-part></tp:taxon-name></italic> 61°25.63'–61°25.05N, 001°21.07'–001°21.66'E, Poseidon IceAGE 2, POS 456, 24.7.2013, Norwegian Channel, North Sea, St. 866, 169.1–168.8 m depth, EBS Epi, 300 μm decant.</p><p>DZMB–HH 56428 (ZMH K–46797): 1 spec. 2.5 mm <italic><tp:taxon-name><tp:taxon-name-part taxon-name-part-type="genus" reg="Leucothoe">L.</tp:taxon-name-part> <tp:taxon-name-part taxon-name-part-type="species" reg="lilljeborgi">lilljeborgi</tp:taxon-name-part></tp:taxon-name></italic>: 61°25.63'–61°25.05N, 001°21.07'–001°21.66'E, Poseidon IceAGE 2, POS 456, 24.7.2013, Norwegian Channel, North Sea, St. 866, 169.1–168.8 m depth, EBS Epi, 300 μm.</p><p>DZMB–HH 56500 (ZMH K–46798): 1 <italic><tp:taxon-name><tp:taxon-name-part taxon-name-part-type="genus" reg="Leucothoe">L.</tp:taxon-name-part> <tp:taxon-name-part taxon-name-part-type="species" reg="spinicarpa">spinicarpa</tp:taxon-name-part></tp:taxon-name></italic> 13 mm, 2 males <italic><tp:taxon-name><tp:taxon-name-part taxon-name-part-type="genus" reg="Leucothoe">L.</tp:taxon-name-part> <tp:taxon-name-part taxon-name-part-type="species" reg="lilljeborgi">lilljeborgi</tp:taxon-name-part></tp:taxon-name></italic> 5.5 and 4 mm 61°59.83'–61°59.26N, 000°30.40'–000°32.32'E, Poseidon IceAGE 2, POS 456, 24.7.2013, Norwegian Channel, North Sea, St. 867, 302.5–290 m depth, EBS Epi, 500 μm.</p><p>DZMB–HH 52362 (ZMH K–46799): 1 <italic><tp:taxon-name><tp:taxon-name-part taxon-name-part-type="genus" reg="Leucothoe">L.</tp:taxon-name-part> <tp:taxon-name-part taxon-name-part-type="species" reg="spinicarpa">spinicarpa</tp:taxon-name-part></tp:taxon-name></italic> 11 mm; 63°42.53'N–63°42.78'N, 026°23.05'–026°22.53'W, Meteor IceAGE, ME 85-3, 9.9.2011, South Iceland, Irminger Basin, slope, St. 1086-1, 698,1–678.5 m depth, 730 trawling distance, EBS Supra, 300 μm.</p><p>DZMB–HH 52627 (ZMH K–46800): 1 <italic><tp:taxon-name><tp:taxon-name-part taxon-name-part-type="genus" reg="Leucothoe">L.</tp:taxon-name-part> <tp:taxon-name-part taxon-name-part-type="species" reg="spinicarpa">spinicarpa</tp:taxon-name-part></tp:taxon-name></italic> 8 mm 62°33.10'N–62°33.22'N, 020°23.71'–020°22,87'W, Meteor IceAGE, ME 85-3, 2.9.2011, South Iceland, Iceland Basin, slope, St. 1010–1, 1384.8–1389 m depth, 1183 trawling distance, EBS Supra, 300 μm.</p><p>DZMB–HH 32864 (ZMH K–46801): 1 juv. <italic><tp:taxon-name><tp:taxon-name-part taxon-name-part-type="genus" reg="Leucothoe">Leucothoe</tp:taxon-name-part></tp:taxon-name></italic> sp. imperf. 2 mm, together with <italic><tp:taxon-name><tp:taxon-name-part taxon-name-part-type="genus" reg="Leucothoe">Leucothoe</tp:taxon-name-part> <tp:taxon-name-part taxon-name-part-type="species" reg="spinicarpa">spinicarpa</tp:taxon-name-part></tp:taxon-name></italic> 12 mm; 61°53.79'N–61°53.53'N, 010°13.77'W–010°12.65'W, Poseidon IceAGE 2, POS 456, 29.7.2013, FI Ridge, St. 878-1, 781.4–775.8 m depth, EBS Supra, 300 μm.</p></tp:treatment-sec><ref-list><ref id="B16"><mixed-citation xmlns:xlink="http://www.w3.org/1999/xlink" xlink:type="simple">
          <person-group><name name-style="western"><surname>Krapp-Schickel</surname><given-names>T</given-names></name><name name-style="western"><surname>Vader</surname><given-names>W</given-names></name></person-group> (<year>2012</year>) Leucothoid and Maerid Amphipods (<tp:taxon-name><tp:taxon-name-part taxon-name-part-type="subphylum">Crustacea</tp:taxon-name-part></tp:taxon-name>) from deep regions of the North Atlantic. Helgoland Marine Research 67(2): 383–396. htpps://<ext-link xlink:type="simple" ext-link-type="doi" xlink:href="10.1007/s10152-012-0330-3">doi.org/10.1007/s10152-012-0330-3</ext-link></mixed-citation></ref><ref id="B12"><mixed-citation xmlns:xlink="http://www.w3.org/1999/xlink" xlink:type="simple">
          <person-group><name name-style="western"><surname>Crowe</surname><given-names>SE</given-names></name></person-group> (<year>2006</year>) <article-title>A redescription of <italic><tp:taxon-name><tp:taxon-name-part taxon-name-part-type="genus">Leucothoe</tp:taxon-name-part> <tp:taxon-name-part taxon-name-part-type="species">spinicarpa</tp:taxon-name-part></tp:taxon-name></italic> (Abildgaard, 1789) based on material from the North Atlantic (<tp:taxon-name><tp:taxon-name-part taxon-name-part-type="order">Amphipoda</tp:taxon-name-part></tp:taxon-name>, <tp:taxon-name><tp:taxon-name-part taxon-name-part-type="family">Leucothoidae</tp:taxon-name-part></tp:taxon-name>).</article-title> <source>Zootaxa</source> <volume>1170</volume>: <fpage>57</fpage>–<lpage>68</lpage>.</mixed-citation></ref><ref id="B22"><mixed-citation xmlns:xlink="http://www.w3.org/1999/xlink" xlink:type="simple">
          <person-group><name name-style="western"><surname>Sars</surname><given-names>GO</given-names></name></person-group> (<year>1885</year>) <source>Zoology. <tp:taxon-name><tp:taxon-name-part taxon-name-part-type="subphylum">Crustacea</tp:taxon-name-part></tp:taxon-name> I.</source> <publisher-name>Norke Nordhavs Expedition 1876-1878</publisher-name>, <publisher-loc>zoologi 4</publisher-loc>, <size units="page">280 pp</size>. [21 pls]</mixed-citation></ref><ref id="B15"><mixed-citation xmlns:xlink="http://www.w3.org/1999/xlink" xlink:type="simple">
          <person-group><name name-style="western"><surname>Krapp-Schickel</surname><given-names>T</given-names></name><name name-style="western"><surname>Menioui</surname><given-names>M</given-names></name></person-group> (<year>2005</year>) <article-title><italic><tp:taxon-name><tp:taxon-name-part taxon-name-part-type="genus">Leucothoe</tp:taxon-name-part></tp:taxon-name></italic> species from Moroccan Atlantic coasts with redefinition of some species within the <italic><tp:taxon-name><tp:taxon-name-part taxon-name-part-type="genus">Leucothoe</tp:taxon-name-part> <tp:taxon-name-part taxon-name-part-type="species">spinicarpa</tp:taxon-name-part></tp:taxon-name></italic> clade.</article-title> <source>Bollettino Museo Civico Storia Naturale Verona Botanica-Zoologia</source> <volume>29</volume>: <fpage>63</fpage>–<lpage>83</lpage>.</mixed-citation></ref></ref-list></tp:taxon-treatment>
